# Supplementary material for: A Critical Interpretive Synthesis of the Role of Arecoline in Oral Carcinogenesis: Is the Local Cholinergic Axis a Missing Link in Disease Pathophysiology?
Source: Pharmaceuticals (Basel). 2023 Dec 4;16(12):1684. doi: 10.3390/ph16121684 (PMC10748297; doi:10.3390/ph16121684)
Supplement: Supplementary file 1 [file pharmaceuticals-16-01684-s001.zip]

Archive with 1 entries (1 files):
- pharmaceuticals-2682569-supplementary.pdf
